# Supplementary material for: Holistic shape variation of the rib cage in an adult population
Source: Front Bioeng Biotechnol. 2024 Sep 18;12:1432911. doi: 10.3389/fbioe.2024.1432911 (PMC11445027; doi:10.3389/fbioe.2024.1432911)
Supplement: Supplementary file 2 [file Table1.XLSX]

## Sheet: surf_devs
Subject	Average Positive	Average Negative	Standard Deviation	RMS Estimate	Age	Height	Weight	BMI	Sex
NHTSAC-078	0.28	-0.56	0.48	0.65	20.21				M
NHTSAC-084	0.54	-0.49	1	1	20.06				F
NHTSAC-100	0.45	-0.75	0.58	0.9	22.51	167.64	63.503	22.5964	F
NHTSAC-147	0.3	-0.39	0.48	0.5	25.21	162.56	49.895	18.8812	F
NHTSAC-149	0.38	-0.51	0.6	0.69	26.65	152.4	72.12	31.0517	F
NHTSAC-152	0.25	-0.47	0.46	0.56	26.14				M
NHTSAC-153	0.37	-0.45	0.67	0.71	27.48	187.96	125	35.3817	F
NHTSAC-163	0.29	-0.38	0.47	0.49	28.97	154.94	104.327	43.458	F
NHTSAC-165	0.31	-0.41	0.55	0.57	28.66	176.53	58.18	18.6697	M
NHTSAC-173	0.42	-0.45	0.7	0.74	29.4				M
NHTSAC-192	0.4	-0.44	0.74	0.75	32.22	162.56	57.01	21.5737	F
NHTSAC-204	0.3	-0.4	0.51	0.55	34.27	158	57.691	23.1097	F
NHTSAC-205	0.38	-0.52	0.73	0.77	34.06	185.42	84.09	24.4586	M
NHTSAC-213	0.27	-0.41	0.51	0.55	34.17	154.94	59.55	24.8059	F
NHTSAC-232	0.34	-0.45	0.69	-0.72	37.63	167.64	85.28	30.3453	F
NHTSAC-233	0.3	-0.46	0.65	0.69	37.42	182.88	97	29.0028	M
NHTSAC-245	0.37	-0.43	0.65	0.68	38.13	180.34	79.379	24.4074	M
NHTSAC-259	0.29	-0.42	0.61	0.63	39.07	165.1	69.2	25.387	F
NHTSAC-266	0.33	-0.42	0.6	0.62	40.13	172.72	83.461	27.9768	F
NHTSAC-267	0.34	-0.47	0.64	0.68	40.77	165.1	108.863	39.938	M
NHTSAC-313	0.34	-0.5	0.65	0.71	44.05	187.96	122.47	34.6656	M
NHTSAC-317	0.33	-0.46	0.62	0.67	44.43	164.47	93.18	34.4468	F
NHTSAC-333	0.36	-0.37	0.62	0.62	45.61	149.86	49.895	22.217	F
NHTSAC-358	0.38	-0.5	0.79	0.81	46.62	177.8	86.183	27.262	M
NHTSAC-396	0.55	-0.54	0.92	0.93	48.25	182.88	48.25	31.8716	M
NHTSAC-401	0.33	-0.44	0.6	0.65	49.01	160.02	49.02	23.7589	F
